# Supplementary material for: Tirzepatide, a dual GIP/GLP1-receptor co-agonist preserves cardiac function and improves survival in angiotensin II-induced heart failure model in mice: comparison to liraglutide
Source: Cardiovasc Diabetol. 2025 Jun 14;24:253. doi: 10.1186/s12933-025-02806-5 (PMC12166642; doi:10.1186/s12933-025-02806-5)
Supplement: Supplementary file 1 — Supplementary Material 1. [file 12933_2025_2806_MOESM1_ESM.xlsx]

## Sheet: Supplementary table 1
	Parameters						P values
	Vehicle		Tirzepatide		Liraglutide		Sham/Veh			AngII/Veh		Sham/TZP		AngII/TZP	Sham/Lira
	Sham	AngII	Sham	AngII	Sham	AngII	vs AngII/Veh	vs Sham/TZP	vs Sham/Lira	vs AngII/TZP	vs AngII/Lira	vs AngII/TZP	vs Sham/Lira	vs AngII/Lira	vs AngII/Lira
1 week data	n=7	n=11	n=8	n=14	n=7	n=13
Heart rate (BPM)	501.99 ± 38.71	527.00 ± 42.15	463.52 ± 28.22	490.88 ± 35.31	457.59 ± 25.54	512.00 ± 42.63	0.7261	0.4016	0.7261	0.206	0.8627	0.6196	0.8895	0.7148	0.369
LVESV (µl)	35.04 ± 6.71	39.56 ± 12.12	30.47 ± 4.67	31.46 ± 9.52	27.35 ± 7.65	31.28 ± 6.39	0.5569	0.934	0.5569	0.0267	0.0267	0.9887	0.934	0.9887	0.934
LVEDV (µl)	64.65 ± 9.31	59.37 ± 13.55	58.11 ± 6.45	49.45 ± 10.23	52.66 ± 10.34	48.41 ± 6.04	0.86	0.6783	0.1261	0.0069	0.0039	0.2029	0.7888	0.86	0.8097
LVSV (µl)	29.61 ± 8.10	19.80 ± 6.20	27.64 ± 6.65	17.99 ± 7.25	25.31 ± 5.07	17.13 ± 3.99	0.0017	0.9227	0.6226	0.9227	0.9227	0.0005	0.9227	0.9227	0.0202
EF (%)	53.26 ± 8.88	38.28 ± 7.23	50.75 ± 9.68	46.22 ± 12.57	54.16 ± 5.66	43.82 ± 11.00	0.0031	0.9557	0.9557	0.0233	0.07	0.9557	0.9557	0.9557	0.6053
CO (ml/min)	14.92 ± 4.47	10.28 ± 2.66	12.75 ± 2.84	8.70 ± 3.10	12.13 ± 2.87	8.76 ± 2.15	0.0271	0.6604	0.4811	0.6604	0.6604	0.0381	0.9017	0.9554	0.1579
LVIDs (mm)	3.03 ± 0.29	3.12 ± 0.34	2.83 ± 0.29	2.79 ± 0.54	2.75 ± 0.35	2.79 ± 0.31	0.9992	0.954	0.8713	0.4099	0.4205	0.9995	0.9992	0.9995	0.9995
LVIDd (mm)	4.08 ± 0.15	3.86 ± 0.28	3.85 ± 0.17	3.50 ± 0.50	3.81 ± 0.39	3.58 ± 0.23	0.5742	0.5742	0.5742	0.3248	0.2639	0.4623	0.9967	0.9967	0.5742
FS (%)	27.40 ± 5.72	18.23 ± 3.88	25.62 ± 5.77	22.82 ± 7.22	27.56 ± 3.71	21.40 ± 6.26	0.0029	0.9485	0.9548	0.0203	0.1429	0.9485	0.9485	0.9485	0.52
LV mass (mg)	139.12 ± 12.85	144.03 ± 18.29	107.43 ± 14.34	113.32 ± 17.40	108.63 ± 24.06	118.08 ± 15.54	0.947	0.0089	0.0168	0.0007	0.0067	0.947	0.947	0.947	0.8193
LVAWTs (mm)	1.37 ± 0.23	1.40 ± 0.17	1.28 ± 0.22	1.19 ± 0.19	1.25 ± 0.10	1.30 ± 0.11	0.7641	0.9664	0.9664	0.008	0.6288	0.2124	0.8441	0.463	0.9664
LVAWTd (mm)	1.03 ± 0.13	1.11 ± 0.18	0.97 ± 0.14	0.96 ± 0.13	0.93 ± 0.11	1.02 ± 0.09	0.884	0.9506	0.8316	0.1204	0.7994	0.9849	0.9506	0.8922	0.7994
LVPWTs (mm)	1.27 ± 0.12	1.30 ± 0.17	1.11 ± 0.08	1.29 ± 0.24	1.20 ± 0.19	1.26 ± 0.28	0.9982	0.838	0.9963	0.9982	0.9982	0.5126	0.9906	0.9982	0.9963
LVPWTd (mm)	1.05 ± 0.15	1.15 ± 0.16	0.87 ± 0.08	1.16 ± 0.24	0.95 ± 0.23	1.11 ± 0.25	0.1727	0.8389	0.8389	0.7426	0.8389	0.0997	0.9419	0.8575	0.0385
E (mm/s)	987.44 ± 229.27	890.53 ± 203.02	730.96 ± 150.48	721.71 ± 194.21	748.21 ± 253.24	799.29 ± 190.60	0.9345	0.2163	0.3335	0.4065	0.9232	0.989	0.989	0.9345	0.9721
e' (mm/s)	-30.09 ± 7.69	-21.28 ± 5.25	-21.54 ± 5.09	-23.79 ± 3.62	-25.29 ± 10.56	-24.12 ± 4.74	0.0511	0.1017	0.8054	0.9195	0.9033	0.9213	0.9033	0.987	0.9708
E/e' (ratio)	-33.19 ± 3.36	-43.17 ± 8.98	-34.60 ± 6.37	-30.31 ± 6.90	-31.04 ± 7.98	-33.33 ± 5.98	0.0143	0.9888	0.9818	<0.0001	0.0029	0.8145	0.9487	0.9233	0.978
IVRT (ms)	19.48 ± 1.54	27.05 ± 3.42	20.42 ± 2.64	29.86 ± 4.16	21.92 ± 4.67	28.35 ± 5.43	<0.0001	0.9959	0.9959	0.2418	0.9959	<0.0001	0.9959	0.2142	<0.0001
RWT (ratio)	0.52 ± 0.08	0.60 ± 0.08	0.45 ± 0.05	0.68 ± 0.24	0.51 ± 0.15	0.63 ± 0.17	0.6672	0.9043	0.9883	0.9883	0.9637	0.1058	0.9199	0.9637	0.3329
LVRi (mg/mm)	1.78 ± 0.22	2.38 ± 0.47	1.72 ± 0.28	2.43 ± 0.57	1.86 ± 0.50	2.37 ± 0.56	0.1325	0.9988	0.9988	0.9988	0.9988	0.0379	0.9944	0.9988	0.2212
BSA (cm2)	93.39 ± 4.60	90.46 ± 4.11	87.12 ± 4.26	81.51 ± 3.97	87.32 ± 4.02	83.16 ± 3.22	0.3648	0.0307	0.0462	<0.0001	0.0004	0.0258	0.9223	0.4895	0.1885
CI	0.16 ± 0.04	0.11 ± 0.03	0.15 ± 0.03	0.11 ± 0.03	0.14 ± 0.03	0.11 ± 0.02	0.0466	0.9246	0.756	0.9315	0.9315	0.0551	0.9315	0.9749	0.2275
SV/BSA	0.32 ± 0.08	0.22 ± 0.07	0.32 ± 0.07	0.22 ± 0.08	0.29 ± 0.05	0.21 ± 0.05	0.0444	0.9946	0.9691	0.9946	0.9818	0.0204	0.9664	0.9818	0.0875
LVESV/BSA	0.38 ± 0.08	0.44 ± 0.14	0.35 ± 0.05	0.38 ± 0.11	0.31 ± 0.08	0.38 ± 0.08	0.8667	0.981	0.8667	0.8667	0.8017	0.9735	0.981	0.9952	0.8667
LVEDV/BSA	0.69 ± 0.09	0.66 ± 0.16	0.67 ± 0.06	0.60 ± 0.10	0.60 ± 0.09	0.58 ± 0.07	0.9864	0.9893	0.6887	0.8538	0.6451	0.8535	0.8544	0.9893	0.9893
LV Mass/BSA	1.49 ± 0.16	1.60 ± 0.24	1.23 ± 0.13	1.39 ± 0.19	1.24 ± 0.28	1.42 ± 0.19	0.7904	0.1626	0.2416	0.1514	0.3124	0.4479	0.8915	0.8783	0.4038
LVAWs/BSA	0.015 ± 0.002	0.015 ± 0.002	0.015 ± 0.002	0.015 ± 0.003	0.014 ± 0.002	0.016 ± 0.002	0.9803	0.9803	>0.9999	0.9803	>0.9999	0.9803	0.9803	0.9524	0.9524
LVAWd/BSA	0.011 ± 0.001	0.012 ± 0.002	0.011 ± 0.002	0.012 ± 0.002	0.011 ± 0.002	0.012 ± 0.001	0.7592	0.9839	0.9839	0.9812	0.9839	0.9455	0.9812	0.9691	0.437
LVPWs/BSA	0.014 ± 0.002	0.014 ± 0.002	0.013 ± 0.001	0.016 ± 0.003	0.014 ± 0.003	0.015 ± 0.003	0.9848	0.9848	0.9848	0.8665	0.9848	0.118	0.9848	0.9848	0.8921
LVPWd/BSA	0.011 ± 0.002	0.013 ± 0.002	0.010 ± 0.001	0.014 ± 0.003	0.011 ± 0.003	0.013 ± 0.003	0.3153	0.996	0.996	0.5567	0.9611	0.0028	0.996	0.8603	0.0577
LVIDs/BSA	0.033 ± 0.004	0.035 ± 0.005	0.033 ± 0.003	0.034 ± 0.006	0.031 ± 0.003	0.034 ± 0.004	0.9989	0.977	0.977	0.9989	0.995	0.9155	0.9989	0.9989	0.977
LVIDd/BSA	0.044 ± 0.003	0.043 ± 0.004	0.044 ± 0.002	0.043 ± 0.005	0.044 ± 0.003	0.043 ± 0.003	0.999	>0.9999	>0.9999	0.9895	>0.9999	>0.9999	>0.9999	0.9986	>0.9999
Termination	n=7	n=6	n=8	n=12	n=7	n=9
Heart rate (BPM)	494.59 ± 36.13	532.22 ± 49.76	456.33 ± 15.55	522.85 ± 44.03	461.73 ± 43.70	505.89 ± 45.41	0.5938	0.5775	0.6975	0.9379	0.6975	0.0131	0.9379	0.8256	0.3238
LVESV (µl)	36.04 ± 8.28	43.35 ± 16.79	29.44 ± 7.28	25.60 ± 7.77	30.15 ± 6.22	27.92 ± 5.52	0.9717	0.7136	0.8203	0.8203	0.9717	0.9175	0.9783	0.9756	0.9783
LVEDV (µl)	68.75 ± 8.65	63.10 ± 16.45	54.30 ± 8.92	42.32 ± 8.22	56.93 ± 6.09	45.78 ± 5.60	0.239	0.0316	0.1069	0.0044	0.0484	0.0339	0.7986	0.7938	0.0947
LVSV (µl)	32.71 ± 6.34	19.75 ± 4.94	24.86 ± 5.55	16.72 ± 3.90	26.78 ± 6.63	17.86 ± 4.81	0.0008	0.0709	0.2563	0.6508	0.8583	0.0158	0.8583	0.8583	0.0158
EF (%)	49.65 ± 4.06	36.61 ± 11.64	44.26 ± 8.95	46.97 ± 12.38	52.18 ± 7.52	48.01 ± 9.62	0.0052	0.9989	0.9989	0.0018	0.0027	0.9989	0.9507	0.9989	0.9989
CO (ml/min)	16.19 ± 3.57	10.51 ± 2.71	11.35 ± 2.60	8.72 ± 2.08	12.41 ± 3.54	8.96 ± 2.17	0.0015	0.0004	0.0707	0.7051	0.9421	0.8343	0.4671	0.8588	0.3478
LVIDs (mm)	3.14 ± 0.32	3.35 ± 0.47	3.04 ± 0.47	2.68 ± 0.41	2.80 ± 0.48	2.77 ± 0.31	0.8961	0.9599	0.754	0.0211	0.103	0.5019	0.8344	0.9599	0.9599
LVIDd (mm)	4.15 ± 0.19	4.01 ± 0.44	3.94 ± 0.30	3.41 ± 0.35	3.83 ± 0.30	3.52 ± 0.22	0.8737	0.7389	0.4081	0.0037	0.0399	0.0089	0.8737	0.8737	0.3681
FS (%)	24.58 ± 4.79	16.66 ± 3.87	23.10 ± 7.17	21.81 ± 5.15	27.34 ± 7.76	21.53 ± 4.99	0.0102	0.9451	0.8041	0.0461	0.0337	0.9312	0.4417	0.9451	0.287
LV mass (mg)	130.79 ± 10.61	153.73 ± 6.30	101.57 ± 13.39	101.14 ± 13.18	105.04 ± 25.09	105.25 ± 13.41	0.0493	0.006	0.0224	<0.0001	<0.0001	0.9974	0.9888	0.9888	0.9974
LVAWTs (mm)	1.39 ± 0.20	1.40 ± 0.20	1.17 ± 0.15	1.21 ± 0.18	1.15 ± 0.18	1.20 ± 0.15	0.9753	0.93	0.6973	0.9338	0.93	0.9318	0.9753	0.9753	0.8758
LVAWTd (mm)	1.05 ± 0.11	1.14 ± 0.19	0.94 ± 0.11	0.98 ± 0.15	0.86 ± 0.12	0.96 ± 0.10	0.5376	0.9919	0.8176	0.7361	0.5317	0.9611	0.8176	0.9749	0.7047
LVPWTs (mm)	1.09 ± 0.08	1.22 ± 0.15	1.03 ± 0.22	1.22 ± 0.14	1.24 ± 0.19	1.19 ± 0.16	0.4488	0.7106	0.9023	0.9393	0.9393	0.008	0.1509	0.9023	0.7394
LVPWTd (mm)	0.90 ± 0.10	1.14 ± 0.10	0.79 ± 0.12	1.03 ± 0.17	0.95 ± 0.18	1.04 ± 0.19	0.0122	0.8492	0.8492	0.5455	0.8492	0.0644	0.8492	0.8492	0.2634
E (mm/s)	1030.89 ± 145.91	885.43 ± 246.04	758.08 ± 231.45	797.23 ± 150.41	840.12 ± 180.02	873.58 ± 102.10	0.8336	0.101	0.5619	0.9455	0.9917	0.9917	0.9455	0.9455	0.9917
e' (mm/s)	-32.68 ± 3.87	-19.32 ± 7.34	-24.24 ± 6.02	-23.69 ± 3.60	-31.51 ± 8.24	-24.69 ± 5.34	0.0022	0.1009	0.9915	0.4913	0.4054	0.9915	0.1584	0.9915	0.1731
E/e' (ratio)	-31.61 ± 3.29	-47.35 ± 10.05	-31.49 ± 6.31	-33.81 ± 5.07	-28.00 ± 9.06	-36.98 ± 9.96	0.003	0.9769	0.9663	0.003	0.0129	0.9663	0.9663	0.9663	0.5584
IVRT (ms)	20.56 ± 1.35	28.49 ± 6.64	23.78 ± 2.84	27.22 ± 2.37	20.91 ± 2.21	24.26 ± 3.40	0.0044	0.8722	0.8722	0.8722	0.1585	0.086	0.8722	0.3776	0.3776
RWT (ratio)	0.43 ± 0.05	0.58 ± 0.11	0.40 ± 0.09	0.61 ± 0.13	0.50 ± 0.10	0.60 ± 0.13	0.542	0.8879	0.7722	0.6514	0.795	0.0012	0.542	0.8879	0.542
LVRi (mg/mm)	1.92 ± 0.22	2.58 ± 0.66	1.91 ± 0.36	2.48 ± 0.58	1.83 ± 0.25	2.33 ± 0.40	0.1444	0.9832	0.9832	0.9832	0.8742	0.1138	0.9832	0.9623	0.2816
BSA (cm2)	92.34 ± 3.24	83.63 ± 6.05	87.13 ± 3.72	77.41 ± 4.25	85.57 ± 4.98	79.24 ± 3.94	0.0097	0.1901	0.0589	0.0443	0.2472	0.0002	0.7302	0.7302	0.0536
CI	0.18 ± 0.04	0.13 ± 0.03	0.13 ± 0.03	0.11 ± 0.03	0.14 ± 0.04	0.11 ± 0.03	0.04	0.0211	0.3992	0.9031	0.9282	0.9325	0.7388	0.9547	0.3584
SV/BSA	0.35 ± 0.06	0.24 ± 0.06	0.29 ± 0.06	0.22 ± 0.05	0.31 ± 0.07	0.22 ± 0.06	0.0146	0.27	0.702	0.8875	0.8875	0.1267	0.8875	0.8875	0.0593
LVESV/BSA	0.39 ± 0.08	0.51 ± 0.17	0.34 ± 0.07	0.33 ± 0.09	0.35 ± 0.06	0.35 ± 0.07	0.8186	0.9521	0.9917	0.0537	0.2435	0.993	0.993	0.9917	0.993
LVEDV/BSA	0.74 ± 0.07	0.75 ± 0.16	0.62 ± 0.09	0.55 ± 0.09	0.66 ± 0.05	0.58 ± 0.06	0.6717	0.0904	0.4838	0.0565	0.3438	0.3438	0.7854	0.7854	0.3438
LV Mass/BSA	1.42 ± 0.12	1.84 ± 0.11	1.16 ± 0.12	1.31 ± 0.17	1.22 ± 0.25	1.33 ± 0.18	0.0004	0.067	0.3227	<0.0001	<0.0001	0.3617	0.7562	0.7562	0.7279
LVAWs/BSA	0.015 ± 0.002	0.017 ± 0.003	0.013 ± 0.002	0.016 ± 0.003	0.014 ± 0.002	0.015 ± 0.002	0.9066	0.9066	0.9066	0.9066	0.9066	0.6279	0.9992	0.9872	0.9066
LVAWd/BSA	0.011 ± 0.002	0.014 ± 0.003	0.011 ± 0.001	0.013 ± 0.002	0.010 ± 0.001	0.012 ± 0.001	0.8214	0.961	0.8214	0.9705	0.961	0.2231	0.961	0.961	0.2702
LVPWs/BSA	0.012 ± 0.001	0.015 ± 0.003	0.012 ± 0.003	0.016 ± 0.002	0.015 ± 0.002	0.015 ± 0.002	0.1969	0.9925	0.2211	0.8685	0.9901	0.0038	0.1831	0.9297	0.9901
LVPWd/BSA	0.010 ± 0.001	0.014 ± 0.002	0.009 ± 0.001	0.013 ± 0.003	0.011 ± 0.002	0.013 ± 0.003	0.0131	0.9422	0.7531	0.9494	0.9422	0.0004	0.3071	0.9494	0.3071
LVIDs/BSA	0.034 ± 0.003	0.040 ± 0.004	0.035 ± 0.005	0.035 ± 0.004	0.033 ± 0.005	0.035 ± 0.004	0.0511	0.9977	0.9972	0.0319	0.0761	0.998	0.9638	0.998	0.9537
LVIDd/BSA	0.045 ± 0.001	0.048 ± 0.004	0.045 ± 0.003	0.044 ± 0.003	0.045 ± 0.002	0.044 ± 0.003	0.2713	0.9995	0.9995	0.0276	0.0902	0.99	0.9995	0.9995	0.9995

## Sheet: Supplementary table 2
Gene name	Accession number	Forward primer	Reverse primer	Product size (bp)
Aif1	NM_001361501.1	CTTGAAGCGAATGCTGGAGAA	GGCAGCTCGGAGATAGCTTT	234
Cd3e	NM_007648.5	GCGTCTGGTGCCTTCTTCAG	CAGGATGCCCCAGAAAGTGT	108
Col3a1	NM_009930.2	GCTCGAGGCAATGATGGT	ACCCTGCAGGTCCAACTTC	118
Ctgf	NM_010217.2	AGCGGTGAGTCCTTCCAAAG	TTCCAGTCGGTAGGCAGCTA	222
Cxcl9	NM_008599.4	CGCTGTTCTTTTCCTCTTGGG	CATTCCTTATCACTAGGGTTCCTCG	74
Ifnγ	NM_008337.4	GGAGGAACTGGCAAAAGGATG	GACCTGTGGGTTGTTGACCT	218
Il17a	NM_010552.3	ACTACCTCAACCGTTCCACG	TTCCCTCCGCATTGACACAG	120
Il1ß	NM_008361.4	GCACTACAGGCTCCGAGATGAAC	TTGTCGTTGCTTGGTTCTCCTTGT	147
Myh6	NM_1164171.1	CTCTGGATTGGTCTCCCAGC	GTCATTCTGTCACTCAAACTCTGG	150
Myh7	NM_080728.3	GCCTCAGCAGAGGAGTACAG	ATGGCTGAGCCTTGGATTCTC	86
Nppa	NM_008725.3	TCTGATGGATTTCAAGAACCTGC	ATCTATCGGAGGGGTCCCAG	215
Nppb	NM_008726.6	TTTGGGCTGTAACGCACTGAA	TGTGGCAAGTTTGTGCTCCA	219
Rpl13a	NM_009438.5	GGATCCCTCCACCCTATGACA	CTGGTACTTCCACCCGACCTC	131
Tnfα	NM_013693.3	TACTGAACTTCGGGGTGATTGGTCC	CAGCCTTGTCCCTTGAAGAGAACC	295

## Sheet: Supplementary table 3
	Parameters						P values
	Vehicle		Tirzepatide		Liraglutide		Sham/Veh			AngII/Veh		Sham/TZP		AngII/TZP	Sham/Lira
Concentration (ng/ml)	Sham (n=6)	AngII (n=5)	Sham (n=8)	AngII (n=12)	Sham (n=7)	AngII (n=9)	vs AngII/Veh	vs Sham/TZP	vs Sham/Lira	vs AngII/TZP	vs AngII/Lira	vs AngII/TZP	vs Sham/Lira	vs AngII/Lira	vs AngII/Lira
CCL5	728.15 ± 6.29	727.02 ± 1.60	729.90 ± 3.30	726.64 ± 2.45	726.67 ± 2.93	725.97 ± 3.84	0.9989	0.9925	0.9946	0.9989	0.9989	0.5375	0.6819	0.9989	0.9989
IL-12	189.84 ± 1.43	192.41 ± 2.64	192.43 ± 1.15	192.82 ± 0.80	190.41 ± 8.55	191.33 ± 1.55	0.1168	0.039	0.9411	0.9411	0.7586	0.9411	0.1091	0.2381	0.7586
CCL2	182.98 ± 1.70	183.70 ± 1.00	184.89 ± 3.12	184.30 ± 1.74	182.20 ± 8.95	182.98 ± 3.61	0.9924	0.8422	0.9924	0.9924	0.9924	0.9924	0.3246	0.9104	0.9913
TNF-α	104.85 ± 2.21	105.78 ± 1.71	105.31 ± 1.55	106.01 ± 1.35	104.07 ± 0.16	103.71 ± 1.38	0.9616	0.9822	0.9616	0.9822	0.4674	0.9616	0.8328	0.0606	0.9822
CXCL1	42.89 ± 9.95	40.05 ± 8.07	38.27 ± 1.84	44.15 ± 16.18	40.74 ± 2.36	39.36 ± 1.74	0.9992	0.9594	0.9992	0.9992	0.9992	0.9992	0.9992	0.9992	0.9992
IFN-γ	11.69 ± 2.50	16.94 ± 9.93	14.87 ± 1.83	14.56 ± 4.23	13.38 ± 1.25	12.51 ± 1.10	>0.9999	0.1927	>0.9999	0.9613	>0.9999	0.5016	0.1344	0.899	>0.9999
IL-6	1925.57 ± 8.84	1941.25 ± 14.26	1931.40 ± 12.30	1932.45 ± 10.46	1930.75 ± 9.55	1932.43 ± 12.99	0.7842	0.9929	0.9944	0.9804	0.9804	>0.9999	>0.9999	>0.9999	>0.9999
IFN-α	412.39 ± 16.25	406.04 ± 3.42	418.05 ± 33.40	418.09 ± 29.69	404.71 ± 1.62	408.83 ± 33.00	0.9968	0.9968	0.9968	0.9027	0.9269	0.8816	0.9871	0.9968	0.5732
IFN-β	72.71 ± 4.93	84.76 ± 14.72	82.43 ± 5.71	81.84 ± 6.27	78.78 ± 2.52	80.72 ± 5.52	0.0167	0.2759	0.7152	0.3872	0.5172	0.9823	0.8881	0.9792	0.8336
IL-10	97.03 ± 6.24	96.32 ± 12.98	101.29 ± 4.03	98.35 ± 14.85	94.08 ± 7.25	88.36 ± 4.89	0.9946	0.9893	0.9927	0.9946	0.9188	0.9906	0.9098	0.405	0.96
GM-CSF	80.31 ± 22.32	132.78 ± 66.52	76.71 ± 17.58	92.49 ± 22.60	62.51 ± 0.85	52.97 ± 17.54	0.6842	0.763	0.6842	0.7532	0.0164	0.6081	0.6842	0.0022	0.7476
CXCL10	152.54 ± 42.42	161.80 ± 76.68	153.87 ± 26.07	175.70 ± 42.95	128.64 ± 5.89	100.59 ± 26.54	0.9561	0.9561	0.8043	0.9561	0.2535	0.7405	0.8393	0.0055	0.9255
IL-1β	11.82 ± 3.48	11.03 ± 5.39	8.13 ± 3.82	4.15 ± 1.19	4.14 ± 1.85	10.90 ± 3.95	0.989	0.3869	0.0128	0.0651	0.9983	0.3869	0.3869	0.0651	0.0651

## Sheet: Supplementary table 4
	Parameters						P values
	Vehicle		Tirzepatide		Liraglutide		Sham/Veh			AngII/Veh		Sham/TZP		AngII/TZP	Sham/Lira
	Sham	AngII	Sham	AngII	Sham	AngII	vs AngII/Veh	vs Sham/TZP	vs Sham/Lira	vs AngII/TZP	vs AngII/Lira	vs AngII/TZP	vs Sham/Lira	vs AngII/Lira	vs AngII/Lira
1 week data	n=7	n=11	n=8	n=14	n=7	n=13
Heart rate (BPM)	476.143 ± 42.966	520.633 ± 30.498	450.250 ± 27.330	493.589 ± 49.047	459.429 ± 29.125	498.628 ± 21.949	0.1501	0.6788	0.7689	0.4393	0.6788	0.0894	0.8574	0.8574	0.2098
PQ (msec)	0.033 ± 0.002	0.032 ± 0.003	0.032 ± 0.003	0.032 ± 0.001	0.031 ± 0.002	0.031 ± 0.002	0.8553	0.9829	0.4077	0.9829	0.9829	0.9829	0.8556	0.9829	0.9829
QRS width (msec)	0.010 ± 0.001	0.011 ± 0.002	0.009 ± 0.001	0.010 ± 0.002	0.011 ± 0.001	0.011 ± 0.002	0.9023	0.9096	0.9634	0.4035	0.9634	0.9634	0.754	0.1114	0.9096
QRS amplitude (mV)	1.118 ± 0.258	0.829 ± 0.323	0.936 ± 0.249	1.051 ± 0.447	0.957 ± 0.239	0.907 ± 0.292	0.7302	0.9792	0.9903	0.7932	0.9938	0.9938	0.9938	0.9711	0.9938
Termination	n=7	n=6	n=8	n=12	n=7	n=9
Heart rate (BPM)	455.556 ± 21.486	524.389 ± 23.823	472.000 ± 26.336	500.681 ± 24.699	452.452 ± 38.177	488.796 ± 28.541	0.0013	0.6254	0.8407	0.4435	0.1558	0.1991	0.6254	0.6254	0.1171
PQ (msec)	0.033 ± 0.003	0.031 ± 0.004	0.032 ± 0.004	0.031 ± 0.002	0.030 ± 0.003	0.032 ± 0.003	0.9529	0.9946	0.7072	0.9946	0.9946	0.9529	0.9529	0.9529	0.9529
QRS width (msec)	0.011 ± 0.001	0.012 ± 0.001	0.009 ± 0.001	0.010 ± 0.002	0.011 ± 0.002	0.011 ± 0.002	0.5991	0.0482	0.675	0.0255	0.025	0.2942	0.5991	0.9812	0.9812
QRS amplitude (mV)	0.902 ± 0.217	1.036 ± 0.099	0.839 ± 0.140	1.038 ± 0.191	0.655 ± 0.171	0.968 ± 0.199	0.6853	0.91	0.1624	0.9671	0.91	0.1624	0.3556	0.8984	0.0115
